# Supplementary material for: Phylogenetic Signal in Primate Tooth Enamel Proteins and its Relevance for Paleoproteomics
Source: Genome Biol Evol. 2025 Jan 21;17(2):evaf007. doi: 10.1093/gbe/evaf007 (PMC11878541; doi:10.1093/gbe/evaf007)
Supplement: evaf007_Supplementary_Data [file evaf007_supplementary_data.zip]

Archive with 2 entries (2 files):
- supplementary_file_2.txt
- Supplementary_information.pdf
